# Supplementary material for: Clinical Implications of the Genetic Background in Pediatric Pulmonary Arterial Hypertension: Data from the Spanish REHIPED Registry
Source: Int J Mol Sci. 2022 Sep 9;23(18):10433. doi: 10.3390/ijms231810433 (PMC9499494; doi:10.3390/ijms231810433)
Supplement: Supplementary file 1 [file ijms-23-10433-s001.zip]

Archive with 5 entries (5 files):
- Figure S1.png
- Table S1.pdf
- Table S2.pdf
- Table S3.pdf
- Table S4.pdf
